# Supplementary material for: Development of a Plasmid Shuttle Vector System for Genetic Manipulation of Chlamydia psittaci
Source: mSphere. 2020 Aug 26;5(4):e00787-20. doi: 10.1128/mSphere.00787-20 (PMC7449628; doi:10.1128/mSphere.00787-20)
Supplement: TABLE S1 [file mSphere.00787-20-st001.xlsx]

## Sheet: Tabelle1
Table S1 Primers used for PCR and sequencing.
Primer	Sequence (5´- 3´)
PCR
pCps F	ATATAATTAAAATTATATTAAAATATTAAAGGTAGTT
pCps R	ATCCAGAATTGGATGATTTTTG
Ppsi-BOMB-F	AAATCATCCAATTCTGGATCCGACGTCTTAAGAC
Ppsi-BOMB-R	TAATATAATTTTAATTATATTTACGCCCCGCCCTGCCA
Sequence
pCps-sec1	GGCGTGTTTAATAACCCCTT
pCps-sec2	CGAACAGTTGATGCAGTAAG
pCps-sec2.1	CTTACTGCATCAACTGTTCG
pCps-sec3	GAGATACTGAAAACACATCC
pCps-sec3.1	TTCCTAAACTAGGAGGCG
pCps-sec4	GATATCTTTATCCAACCCCC
pCps-sec5	GTGCACTTTCATTTTGATAT
pCps-sec5.1	ATATCAAAATGAAAGTGCAC
pCps-sec6	CCACCTAAAAGTGTGCCAAT
pCps-sec7	GTTGTGCTTTGAATTGTTTT
pCps-sec8	GGAGAGAAAGTTTGATAGCG
pCps-sec9	GAACCATGTCTATTTTTCCC
pCps-sec10	GGGCTCATTTCTAATGAAAT
pCps-sec11	CTCTTCCCAAATCAGGGATA
pCps-sec12	GATCGTACAGAGGATCTATT
Ppsi-BOMB-Fs1	ATAACTAAGAAAGGCAGGGG
pBomb-sec 13	GCTTGTCGTAATAATGGCGG
pBomb-sec 14	GACACTCTATCGTTGATAGA
pBomb-sec 14.1	CTGAAGCTCTCTTTTCCAG
pBomb-sec 15	GCAGAAGAAGACAATGGGTT
pBomb-sec 16	GTGGGTTACATCGAACTGGA
pBomb-sec 16.1	TCCAGTTCGATGTAACCCAC
pBomb-sec 17	GCTGGCTGGTTTATTGCTGA
pBomb-sec 18	CTCTGTAGCACCGCCTACAT
pBomb-sec 19	CCGATTCACTTGGTGCTTCA
pBomb-sec 20	CACTTGTCACTACTCTTACG
pBomb-sec 20.1	CAAAAGGAAGCCGATCTAG
